# Supplementary material for: Enhancing the Green Synthesis of Glycerol Carbonate: Carboxylation of Glycerol with CO2 Catalyzed by Metal Nanoparticles Encapsulated in Cerium Metal–Organic Frameworks
Source: Nanomaterials (Basel). 2024 Apr 9;14(8):650. doi: 10.3390/nano14080650 (PMC11055023; doi:10.3390/nano14080650)
Supplement: Supplementary file 1 [file nanomaterials-14-00650-s001.zip]

Archive with 1 entries (1 files):
- nanomaterials-2940813-supplementary.pdf
